# Supplementary material for: Changes of Endophytic Bacterial Community in Mature Leaves of Prunus laurocerasus L. during the Seasonal Transition from Winter Dormancy to Vegetative Growth
Source: Plants (Basel). 2022 Feb 3;11(3):417. doi: 10.3390/plants11030417 (PMC8839770; doi:10.3390/plants11030417)
Supplement: Supplementary file 1 [file plants-11-00417-s001.zip]

Archive with 4 entries (4 files):
- FigureS1.png
- FigureS3.png
- Figure_S2.png
- Table S1.pdf
